# Supplementary material for: A Loss of Function Analysis of Host Factors Influencing Vaccinia virus Replication by RNA Interference
Source: PLoS One. 2014 Jun 5;9(6):e98431. doi: 10.1371/journal.pone.0098431 (PMC4047015; doi:10.1371/journal.pone.0098431)
Supplement: File S1 — Supporting Tables. Table S1, List of 403 cytotoxic siRNAs which caused significant cell death. Table S2, The 302 cellular genes identified by RNAi as having a significant effect on VACV replication. Table S3, qPCR confirmation of gene depletion by siRNA SMARTpools. Table S4, Deconvolution of siRNA SMARTpools. Table S5, Overlap of HFs identified in three different VACV RNAi screens. Table S6, Overlap of HFs between VACV and other viral RNAi screens. (XLSX) [file pone.0098431.s001.xlsx]

## Sheet: Table S1
DATASET S1. List of 403 genes targeted by siRNA SMARTpools which caused significant cell death (z-score <2)
gene name	entrez number
TUBGCP4	27229
ABCB4	5244
ABCG5	64240
ABLIM1	3983
ACP5	54
ADAMTSL3	57188
AKAP8L	26993
ALCAM	214
ANAPC2	29882
ANLN	54443
ANP32D	23519
ANXA1	301
ANXA2	302
ANXA4	307
APLP2	334
APOA2	336
APOC2	344
APS	10603
ASH1L	55870
ATF2	1386
ATP2A1	487
ATP6V1B1	525
AXIN1	8312
B3GNT3	10331
BAZ1B	9031
BBS7	55212
BCL3	602
BCL6	604
BIG1	10565
BIRC5	332
BMP4	652
BRD8	10902
BTF3L1	690
BTG1	694
C13ORF3	221150
C1QA	712
CACNA1A	773
CAPN2	824
CASP10	843
CBFA2T1	862
CCL3L1	6349
CCT4	10575
CD24	100133941
CD68	968
CD79A	973
CD79B	974
CD80	941
CD9	928
CDC14A	8556
CDC16	8881
CDC37	11140
CDCA1	83540
CDT6	10218
CEACAM7	1087
CEBPB	1051
CEL	1056
CENPE	1062
CFLAR	8837
CLU	1191
CMKOR1	57007
CNOT3	4849
CNOT8	9337
COPB2	9276
CPD	1362
CPN2	1370
CREBL2	1389
CRSP9	9443
CSEN	30818
CTCF	10664
CUL2	8453
DACH1	1602
DAD1	1603
DBP	1628
DDIT3	1649
DDX26	26512
DKFZP564D1378	84064
DKFZP761P0423	157285
DNCI2	1781
DNM1L	10059
DRD2	1813
DUSP23	54935
EFNA4	1945
EGFP	NA
ELF3	1999
ELF4	2000
EN1	2019
ERCC6	2074
ERK8	225689
FANCE	2178
FGD1	2245
FGF5	2250
FGF7	2252
FGF9	2254
FGFR4	2264
FIGF	2277
FKBP6	8468
FLJ13265	79935
FLJ21019	79990
FLJ22160	79637
FN3KRP	79672
FOS	2353
FOSL1	8061
FOXD1	2297
FOXJ1	2302
FOXL1	2300
FOXM1	2305
FOXO1A	2308
FOXP2	93986
FRAT2	23401
FUCA1	2517
FUCA2	2519
GABRD	2563
GABRG3	2567
GABRR1	2569
GATA1	2623
GATA2	2624
GBP1	2633
GDF1	2657
GML	2765
GNA11	2767
GOLGA5	9950
GPR120	338557
GPS1	2873
GRK1	6011
GTF2F1	2962
GTF2F2	2963
GTF3C3	9330
HAGHL	84264
HCF	3054
HERC1	8925
HERC2	8924
HES4	57801
HHEX	3087
HIP2	3093
HMGB1	3146
HOXB13	10481
HOXD10	3236
HOXD12	3238
HSPB2	3316
ID1	3397
IHH	3549
IL13RA1	3597
ILF2	3608
ING1	3621
IRAK4	51135
IRF1	3659
KALRN	11139
KCNB1	3745
KCNJ8	3764
KIF11	3832
KIF14	9928
KIF18A	81930
KLRF1	51348
KNTC2	10403
KPNB1	3837
KPTN	11133
KRT10	3858
KRT9	3857
KSR	8844
LBR	3930
LEP	3952
LGALS1	3956
LGALS9	3965
LGP2	79132
LISCH7	51599
LLGL1	3996
LMNA	4000
LOXL3	84695
LPA	4018
LRP3	4037
LRPPRC	10128
M17S2	4077
M96	22823
MACF1	23499
MADCAM1	8174
MAP3K7	6885
MAP3K9	4293
MAP4K1	11184
MAP4K2	5871
MAPK11	5600
MAPK12	6300
MAPK3	5595
MAPK4	5596
MAPT	4137
MAST2	23139
MBL2	4153
MBTD1	54799
MCL1	4170
MED8	112950
MERTK	10461
MGC19595	93436
MKI67	4288
MLF1	4291
MLH3	27030
MME	4311
MPP2	4355
MRPS11	64963
MRTF-B	57496
MSH4	4438
MSH6	2956
MSLN	10232
MST1R	4486
MYF6	4618
MYL4	4635
MYLK2	85366
MYOC	4653
MYOCD	93649
NALP13	126204
NCBP1	4686
NCOA4	8031
NCOA5	57727
NCOA7	135112
NDE1	54820
NDN	4692
NDRG1	10397
NEK6	10783
NEK8	284086
NEO1	4756
NHP2L1	4809
NINJ1	4814
NKIRAS1	28512
NME2	4831
NME3	4832
NME5	8382
NOL3	8996
NOLC1	9221
NPTXR	23467
NTF3	4908
NTN1	9423
NUCB2	4925
NUP214	8021
OPTN	10133
P2RX2	22953
PAP	5068
PAPSS2	9060
PAX1	5075
PAX9	5083
PBX1	5087
PC	5091
PCDH11X	27328
PCDH15	65217
PCDHA1	56147
PCDHA10	56139
PCDHA11	56138
PCDHA13	56136
PCDHA2	56146
PCDHA9	9752
PCDHGC3	5098
PCOLCE	5118
PDCD2	5134
PDCD4	27250
PDCD5	9141
PDE3B	5140
PDE8A	5151
PDGFRB	5159
PDHX	8050
PEX11A	8800
PHC1	1911
PHC2	1912
PIK3C2A	5286
PIK4CA	5297
PIM2	11040
PINK1	65018
PKD1	5310
PKIA	5569
PKM2	5315
PKN3	29941
PLA2G1B	5319
PLA2G4B	8681
PLAGL1	5325
PLCD1	5333
PLCG1	5335
PLSCR1	5359
PLXNA3	55558
PMVK	10654
PNKP	11284
POLH	5429
POLR2A	5430
POT1	25913
PPM1E	22843
PPP1R10	5514
PRDM13	59336
PRG4	10216
PRKAG3	53632
PRLR	5618
PRPF18	8559
PRPF4	9128
PRPF8	10594
PRX	57716
PSCD3	9265
PSMA2	5683
PSMD2	5708
PSMD7	5713
PSMD8	5714
PTPDC1	138639
PTPRN	5798
PUNC	9543
RAB26	25837
RAB32	10981
RAB3-GAP150	25782
RAB4B	53916
RAC2	5880
RAD21	5885
RAD23B	5887
RAD51	5888
RAN	5901
RANBP2L1	84220
RAPGEF3	10411
RAPGEF6	51735
RARG	5916
RASGRF1	5923
RASGRP2	10235
RASGRP3	25780
RASL11B	65997
RBBP6	5930
RBJ	51277
RBM11	54033
RCE1	9986
RECK	8434
RFC2	5982
RGL2	5863
RIOK1	83732
RNF31	55072
ROS1	6098
RPGR	6103
RPS2	6187
RPS6KA2	6196
RRAD	6236
RRM2	6241
RSN	6249
RTN4RL2	349667
RYR2	6262
S100A2	6273
SALL1	6299
SELP	6403
SEPN1	57190
SERPINB5	5268
SERPINF2	5345
SERPINH1	871
SERPINI1	5274
SET	6418
SF3A3	10946
SFRS11	9295
SFRS2	6427
SFRS3	6428
SFRS8	6433
SH2D3C	10044
SHC3	53358
SIAT1	6480
SIRT2	22933
SLBP	7884
SLC9A3R2	9351
SMAD2	4087
SMARCA5	8467
SON	6651
STK24	8428
STK39	27347
STK6	6790
SUPT3H	8464
SVIL	6840
SYMPK	8189
SYNCRIP	10492
TAF11	6882
TAF7L	54457
TBCA	6902
TCFL5	10732
TEP1	7011
TF	7018
THBS3	7059
TMEM25	84866
TNA	7123
TNFRSF13B	23495
TNFRSF19L	84957
TNFSF6	356
TNNC1	7134
TNPO2	30000
TOM1	10043
TRA1	7184
TRAF1	7185
TRAF3	7187
TREM2	54209
TRPM3	80036
TULP2	7288
UBB	7314
UBC	7316
UBE3A	7337
UBL5	59286
UCHL3	7347
UCN	7349
USH1C	10083
USP18	11274
USP24	23358
USP25	29761
VHL	7428
WBSCR14	51085
WEE1	7465
WNT8B	7479
ZBTB16	7704
ZF	58487
ZFP64	55734
ZNF24	7572
ZNF325	7559
ZNF347	84671

## Sheet: Table S2
DATASET S2. The hit list of 302 cellular genes from the RNAi library which had a signficant effect on VACV replication, identified by a Z score of <-2 or >2
Gene symbol	entrez	Z_score
RAB1A	26021	-3.77526
GALK1	124499	-3.42709
HSD17B3	3293	-3.42691
FBXL6	26233	-3.42246
ENTPD1	953	-3.15942
HSPA1L	3305	-3.14043
DBR1	51163	-3.13831
CCT7	10574	-3.1302
VPS52	6293	-3.11522
EGR2	1959	-3.09793
PRKAB2	5565	-3.08555
SLC5A5	6528	-2.99197
STAT5A	6776	-2.96244
LHFP	10186	-2.96184
CBX6	23466	-2.88411
ZG16B	124220	-2.87625
TMCC1	23023	-2.86733
ERCC4	161866	-2.8603
PSMB6	124972	-2.84585
ANXA7	310	-2.83469
ARHGEF4	23372	-2.83354
CLTB	1212	-2.80998
FBXW11	23291	-2.80436
AOX1	316	-2.76392
NTM	50863	-2.71269
PPAP2A	8611	-2.69658
TLE1	63270	-2.69206
CDK5R1	8851	-2.68555
HES7	84667	-2.67391
UBE2E3	10477	-2.66855
FDFT1	2222	-2.65683
IGF2BP2	10644	-2.63259
GNB2L1	10399	-2.62669
FCGR3A	2214	-2.62199
FOLR1	2348	-2.61282
AHSP	51327	-2.61197
CD300LB	124599	-2.60887
TNS1	25887	-2.60461
RPS21	100291837	-2.60242
CFH	115149	-2.599
FSCN3	29999	-2.58516
NUP98	4928	-2.58285
ITGB3	3690	-2.56857
MCM3	4172	-2.54656
CDY1	9085	-2.5456
EIF3C	124158	-2.54261
ANXA13	312	-2.51649
GUCY2D	1322	-2.51245
GABPB1	2552	-2.50262
DSC3	1825	-2.49429
C2orf28	51374	-2.48388
GLI4	116391	-2.47375
CLASP1	23332	-2.46337
SAP30L	56755	-2.4613
EIF3E	3646	-2.45052
EBI3	10148	-2.4369
HNRNPUL1	11100	-2.43535
UHRF2	115426	-2.42476
MAK	4117	-2.42214
BCL10	8915	-2.41644
PRKAA2	5563	-2.40319
ANK2	287	-2.40101
UBE2H	7328	-2.39757
EI24	9538	-2.38879
DVL2	1856	-2.38068
DOK2	9046	-2.38044
ADM	119799	-2.37997
CLGN	1047	-2.37238
PNLIPRP1	5407	-2.36452
THBD	7056	-2.36088
MBOAT7	79143	-2.36088
TRAF2	203234	-2.35618
IFIT5	24138	-2.34952
PRDM8	56978	-2.34211
SAP18	10284	-2.32603
MSX1	4487	-2.31797
ADAM29	11086	-2.30697
EYA3	2140	-2.30295
LRRC17	10234	-2.29472
EIF3A	8661	-2.29214
IL18BP	10068	-2.28888
BCKDHA	5014	-2.28397
TNRC18	285923	-2.2761
PAFAH2	5051	-2.27582
KLF2	10365	-2.26778
SHMT2	6472	-2.26456
ING2	3622	-2.25449
LRP11	84918	-2.2509
NR4A2	4929	-2.25028
HNRNPD	3184	-2.23276
IL12RB1	3594	-2.2325
ITGA8	8516	-2.22156
IRAK3	11213	-2.22011
FGF14	2259	-2.20801
MAP2K3	5606	-2.19892
FSTL1	11167	-2.19345
LMTK3	114783	-2.187
INGX	118428	-2.18613
CGB2	114336	-2.18538
EIF3B	8662	-2.18332
EIF3D	8664	-2.17162
NR2C2	7182	-2.16267
DUSP9	1852	-2.15689
CRADD	8738	-2.15449
CCL15	6359	-2.15097
CCL4	3900	-2.14704
EDN2	112951	-2.14504
KRAS	3845	-2.13718
HSPA2	3306	-2.1345
NR0B2	8431	-2.13404
LIMD1	8994	-2.13302
STK38	11329	-2.13072
SCG3	29106	-2.1255
HNRNPK	3190	-2.12534
BRWD1	379039	-2.12495
GRIN2C	2905	-2.12124
PROC	5624	-2.1209
KLF16	83855	-2.11474
MAST3	23031	-2.11344
TCAP	115728	-2.11287
KDM2A	22992	-2.10485
HBEGF	1839	-2.09971
ARL4D	23407	-2.09945
TLX2	3196	-2.08875
KAT2B	8850	-2.08538
CARTPT	9607	-2.08218
TCF20	64501	-2.08009
RUNX1	64217	-2.07856
ADAMTSL2	100507453	-2.07718
IK	10378	-2.0705
LOC253039	253039	-2.06706
HMBS	3145	-2.06167
SLC6A2	6530	-2.05945
L1CAM	3897	-2.0558
CDK19	23097	-2.0554
COL4A2	1284	-2.05367
SIX6	4990	-2.04853
PPEF1	5475	-2.04784
CORO1C	23603	-2.04153
DAO	1610	-2.03879
HADH	3027	-2.03697
PIK3R5	23533	-2.03431
OTOR	56914	-2.03309
DPF2	119897	-2.03215
MMP24	10893	-2.02153
CCL13	6357	-2.01999
BCAS2	10286	-2.01537
GULP1	51454	-2.01207
CALCOCO2	10241	-2.00878
ERH	2079	-2.0087
DSG1	1828	-2.0065
FGF11	2256	-2.00455
EFNB1	1079	-2.00359
FKBP2	2286	2.00006
SERPINC1	462	2.00023
PMS2	285926	2.00282
TMPRSS3	1700	2.00556
CD53	963	2.00657
MLL5	257428	2.00685
TAF1B	9014	2.0084
NCAM1	4474	2.01507
HOXA7	3204	2.01605
BLK	640	2.01695
MYL9	10398	2.02549
HOXD4	3233	2.02636
EPX	8288	2.02871
PCDHAC1	133740	2.03324
HAUS1	115106	2.03448
MCCC2	4165	2.0399
NKTR	4820	2.05059
UGT8	7368	2.05084
SCP2	6342	2.05225
MAPK13	5603	2.05536
CBFA2T2	9139	2.05647
PAX8	7849	2.0587
HPS6	143296	2.06295
ATP6V1F	154989	2.06339
COL15A1	1306	2.06397
VPREB1	7441	2.06548
MFHAS1	9258	2.08136
UTP20	27340	2.08255
KRIT1	889	2.09038
PIR	8544	2.10102
GLTSCR1	29998	2.10473
CDC45	8318	2.11476
CD84	8832	2.1161
MRC1	414308	2.11751
DLGAP5	112857	2.1198
SERPINA1	5265	2.12518
HPS1	3257	2.12809
NME4	4833	2.13001
PCCA	5095	2.13225
HAT1	8520	2.13258
XPA	7507	2.14178
MTMR4	9110	2.14936
CALY	50632	2.15079
ARFGAP3	26286	2.15945
DIRAS3	9077	2.17347
STX2	2054	2.17929
IVD	3712	2.18078
SLC8A1	6546	2.18125
CAMKK1	11121	2.18573
CSRP3	8048	2.1872
PSEN1	5663	2.18974
ERP44	23071	2.19184
MTMR1	653204	2.19635
PTGR1	22949	2.19729
RNGTT	8732	2.20993
GCNT2	135240	2.21409
GSTT1	2952	2.22026
HDLBP	3069	2.22264
HOXC9	3225	2.22605
NUCB1	4924	2.22987
SEPT9	10801	2.23283
PCDHA12	56137	2.23582
MAP7	9053	2.24332
NEDD4L	23327	2.24617
EPHA8	2046	2.25686
NUBP2	10101	2.25725
E2F2	1870	2.26015
XPNPEP1	7511	2.28609
MTERF	7978	2.28963
CNTNAP1	8506	2.30135
ECEL1	92382	2.30883
FASTK	10922	2.31342
ROBO1	6091	2.31464
GABRG1	166765	2.31559
CITED1	4435	2.31758
TNR	7143	2.32872
NAA15	80155	2.33487
FGGY	55277	2.33539
IKZF1	100132224	2.33556
UBL4A	8266	2.34408
CBX3	11335	2.34427
TTF1	7270	2.35227
CD2AP	202497	2.35551
RBAK	57786	2.36039
GATA3	2625	2.36771
CNNM4	26504	2.3848
PRSS2	168328	2.38997
GPD2	2820	2.39027
PINX1	54984	2.3956
GLI1	2735	2.3967
ZIC2	115627	2.40118
ANGPTL4	51129	2.40215
PIAS3	10401	2.40589
GLRA3	8001	2.40768
MAZ	4150	2.41002
SEPT1	1731	2.4194
ANXA6	309	2.42034
RASGRP4	115727	2.42294
AKR1E2	83592	2.42463
ASAP2	8853	2.42898
NOVA1	4857	2.44375
PLTP	5360	2.44628
LHX4	89884	2.44791
NUSAP1	51203	2.49274
MLLT4	100505818	2.49537
ABHD8	79575	2.51354
HAVCR1	26762	2.5138
GFRA2	2675	2.52402
SLC19A2	10560	2.52556
CDY2A	82449	2.55068
RAB23	51715	2.55974
C8B	732	2.56938
DNAJC14	85406	2.60182
CASP5	838	2.6039
FOXF1	2294	2.61859
CAPN1	823	2.6317
MAPRE1	128858	2.63713
HSD17B1	3292	2.64817
SRSF7	130590	2.64952
CD1C	911	2.65508
MESDC2	23184	2.66076
MBD3	51040	2.66448
MLH1	4292	2.67402
PCDH12	113327	2.69407
PPP3CA	5530	2.72536
ITPA	3704	2.72781
MCAM	4162	2.73757
MCM7	4176	2.74439
CPNE5	57699	2.76952
MICB	4277	2.77704
CDK12	23106	2.81764
UBE2R2	54926	2.84804
COCH	1690	2.85134
BDKRB2	624	2.86187
LRP1	4035	2.90171
MAP3K8	1326	2.90679
COL8A1	100009610	2.91325
SCGB2A2	4250	2.92043
SUPT4H1	6827	2.92815
C6	729	3.02577
NTRK1	4914	3.03255
CDX2	1045	3.0527
SLC14A2	8170	3.14049
PRF1	5551	3.15359
SERPINE1	5054	3.20191
APOD	347	3.2352
NFKBIL1	221331	3.33623
SMARCC2	121127	3.48556
INSIG2	129941	4.09943

## Sheet: Table S3
Dataset S3. Validation of the effect of 80 siRNA SMARTpools on target mRNA levels. Experiments were carried out in duplicate
Sample name	mRNA expression	Standard deviation
PMS2	0	0.001
XPA	0.04432	0
TLR3	0.05	0.01
CCT7	0.059135	0.000190919
BCKDHA	0.06	0
FKBP5	0.06	0.01
SEPT11	0.06	0
SMARCC2	0.06174	0.0607546
ITGB1BP2	0.065225	0.0159735
NUP98	0.078245	0.110655
PBX4	0.08641	0.102276
PPAP2A	0.09	0
RAB23	0.092995	0.000770746
G3BP	0.1	0.01
TXNDC4	0.1	0.06
TARBP2	0.10116	0.00851357
CAPN1	0.11	0
RAB1A	0.114765	0.00884591
PRKAG1	0.121025	0.000968736
MAP2K3	0.13258	0.000141421
EIF3A	0.137025	0.0169069
FBXL6-1	0.14	0.03
PRKAG2	0.14	0.05
ENTPD1	0.141575	0.0395343
EIF3C	0.154215	0.00441942
ITGB1BP1	0.155885	0.0325623
MSH2	0.157935	0.0143755
SERPINE1	0.160705	0.0087752
MJD	0.18	0.01
THRAP4	0.19115	0.00725492
RFC1	0.19284	0.00787717
IFITM1	0.193125	0.0129047
TRIP	0.197315	0.00566393
PIAS3	0.2	0.04
MAP3K14	0.2185	0.0063781
IFITM2	0.22124	0.0539522
PRKAA1	0.22234	0.0300379
MLH1	0.23774	0.000183848
PCNA	0.242195	0.00181726
XPNPEP1	0.24586	0.0252861
ITGB1	0.24714	0.349509
HF1	0.25	0.02
PRKAA2	0.255455	0.00135057
MAZ	0.26806	0.0128693
LRP11	0.27071	0
BRCA1	0.272315	0.0238224
SEPT3	0.27961	0.152311
PRKAB2	0.29132	0.00263044
BLM	0.30348	0.0241265
SEPT2	0.30575	0.0890389
NCOA6	0.32238	0.0162917
RFC4	0.32923	0.0242538
RUNX1	0.352405	0.0253781
E2F2	0.368985	0.174224
TNFRSF12A	0.42	0.07
ADM	0.42334	0.0354968
SEPT1	0.43	0.2
TRAF2	0.439475	0.0443992
FBXL11	0.46	0.03
IFITM3	0.462645	0.0763746
VPS52	0.47	0
LAMA3	0.472645	0.168185
MAST3	0.535895	0.00550836
HBEGF	0.55	0.15
SEPT7	0.634505	0.00307591
TNFSF12	0.6364	0.0472064
HSD17B3	0.66871	0.0405738
KLF2	0.69528	0.0403475
ARHGEF4	0.71462	0.104751
DBR1	0.717625	0.15871
MAP4K2	0.754885	0.0331845
CRADD	0.849935	0.0291547
CLASP1	0.89219	0.000975807
FBXW11	0.896205	0.0186605
HSPA1L	0.90001	0.0556714
SEPT9	1.01681	0.0167089
HAVCR1	1.02916	0.0655303
GALK1	1.0913	0.0588081
CXCL10	1.13	0.18
EGR2	1.56509	0.116057

## Sheet: Table S4
DATASET S4. Deconvolution of SMARTpools. Seventy two siRNA SMARTpools were deconvoluted (separated into their four component siRNAs, each targeting different regions of the gene) and tested for their effect on VACV replication. The level of fluorescence was compared to that present in cells transfected with non-specific siRNA. At least two out of the four siRNAs from each deconvoluted pool was re…
Proviral factors								siRNA pools with no effect								Antiviral factors
		VacV siRNA KD - Normalised ENDPOINT data				result confirmed?				VacV siRNA KD - Normalised ENDPOINT data				result confirmed?				VacV siRNA KD - Normalised ENDPOINT data				result confirmed?
Sample name	Z score	siRNA 1	siRNA 2	siRNA 3	siRNA 4			sample name	Z score	siRNA 1	siRNA 2	siRNA 3	siRNA 4			sample name	Z score	siRNA 1	siRNA 2	siRNA 3	siRNA 4
RAB1A	-3.7	-29.3	-23.5	-22.6	NS	Y		ITGB1BP2	-0.845241	NS	NS	NS	NS	Y		SEPT2	1.35815	-19.6987	-23.6978	-30.0029	-19.57	N
GALK1	-3.4	NS	20.2	-8.8	20.7	N		ITGB1	-0.334642	-19.6091	-9.00996	-19.6091	-14.5894	N		SEPT7	1.42465	-19.0944	-18.6279	-14.5988	NS	N
HSD17B3	-3.4	NS	-21.4	12.2	-28.1	Y		MAP4K2	0.02	-14.5	-16.4	9.7	14.3	N		LAMA3	1.51	16.8	-36.6	14.8	18.5	Y
FBXL6-1	-3.3	-28.5	NS	-33.7	12.6	Y		PRKAG2	0.091841	-20.8665	NS	NS	NS	Y		SOCS1	1.66	-12.8	-31.1	NS	-32.5	N
ENTPD1	-3.17	-23.7	25.5	NS	-44.9	Y		TNFRSF12A	0.11	9.4	16.6	14.5	6.9	N		SEPT11	1.68	-10.6	16.5	16.8	18	Y
HSPA1L	-3.15	7.3	13.7	14	14.8	N		TARBP2	0.44	NS	-11.4	-8.9	-9.6	N		MJD	1.69	15.5	10.8	10.6	NS	Y
CCT7	-3.14	-30.2	-46.9	-43.7	15.4	Y		PRKAG1	0.467285	-10.0614	13.4989	NS	-15.4618	N		MAP3K14	1.78	NS	28.2	13.2	12.6	Y
DBR1	-3.12	-41.3	12	NS	-30.1	Y		PRKAA1	0.479175	NS	NS	NS	NS	Y		CXCL10	1.79	NS	-18	NS	-11.7	N
VPS52	-3.12	-19.2106	-44.7594	-22.6164	NS	Y		SEPT3	0.79	NS	-12.5302	-18.9757	NS	Y		TNFSF12	1.8	NS	-18.2	14.6	14.6	Y
PRKAB2	-3.07701	NS	-16.5078	-22.0324	-44.0512	Y		G3BP	0.84	NS	NS	NS	-19.1	Y		FKBP5	1.87	8.7	-18.7	-7.6	NS	N
EGR2	-3	7.8	NS	17.8	18.8	N		IFITM1	0.27	NS	-16.4136	NS	-34.5472	Y		PMS2	2.00953	NS	(7.7)	-10.2896	(7.8)	N
ARHGEF4	-2.8	-51.2	-50.3	NS	-12.9	Y		IFITM2	0.39	-22.4414	18.2029	28.7634	NS	N		NCAM1	2.02	NS	-17.1	-25.6	16.5	N
FBXW11	-2.8	14.7	11.2	13.7	12.3	N		IFITM3	-0.77	NS	NS	13.3081	NS	Y		SEPT9	2.24	-26.4	NS	-40.8	-37.7	N
PPAP2A	-2.7	-22	-12.9	-32.7	-7.5	Y						% confirmed:		0.54		E2F2	2.27508	NS	NS	-39.9627	NS	N
CDK5R1	-2.69	-25.2	-51.8	NS	-14	Y										XPNPEP1	2.30386	NS	NS	15.5778	(11.6)	N
HF1	-2.6	-25.8	21	NS	NS	N								7 out of 13		PIAS3	2.38996	NS	NS	(8.2)	NS	N
TREM5	-2.6	-40.8	NS	NS	NS	N										SEPT1	2.42286	-17.1504	-14.3835	-10.6341	NS	N
EIF3C	-2.54261	-35.7777	-42.8061	-41.1174	-38.5658	Y										MAZ	2.42717	NS	NS	-23.901	NS	N
NUP98	-2.46245	-22.0846	-31.06	-15.2404	-24.077	Y										HAVCR1	2.51	NS	14.6	17.5	7.8	Y
CLASP1	-2.46	-44.8	NS	16	15.9	N										CDY2	2.55	NS	NS	-42	14.1	N
PRKAA2	-2.413	NS	NS	-44.4442	NS	N										RAB23	2.56	NS	NS	19.6	-17	Y
ADM	-2.38946	NS	NS	-24.0714	-26.9387	Y										CAPN1	2.63	NS	NS	NS	NS	N
TRAF2	-2.36	-34.9	-47.6	-38.9	NS	Y										MLH1	2.67355	-12.4676	NS	NS	NS	N
EIF3A	-2.29214	-45.2813	-34.7003	-39.7059	-41.0883	Y										SERPINE1	3.2	NS	-27	-19.6	23.1	N
KLF2	-2.27	-12.8	-16.6	NS	12	Y														% confirmed:		0.3
LRP11	-2.26064	(-9.3)	-17.3184	-15.1573	NS	Y
BCKDHA	-2.16066	-25.3017	-15.049	-18.9663	NS	Y																7 out of 24
CRADD	-2.15	NS	29.9	23	29.3	N
MAP2K3	-2.14175	NS	NS	(-10)	(-11.4)	N
MAST3	-2.11	-25.4	-9.5	-29.9	NS	Y
FBXL11	-2.1	-26.3	-40.7	-10.1	-14.7	Y
HBEGF	-2.09971	NS	-15.3666	-28.7447	NS	Y
RUNX1	-2.08359	NS	-32.778	(-11.4)	NS	N
ITGB1BP1	-1.85411	-27.4696	-20.2078	NS	-21.2081	Y
TRIP	-1.81	-8.3	-43.7	-32.4	-17.5	Y
				% confirmed:		0.69
						24 out of 35

## Sheet: Table S5
DATASET S5: Details of genes common to our VACV hit list and the hit lists of two previously published VACV siRNA screens (Sivan et al 2013 and Mercer et al 2012)
Symbol	Overlap
RAB1A	Sivan et al 2013 (proviral hits in common)
LHFP
FBXW11
GNB2L1
EIF3E
EIF3B
EIF3D
MAK
CLGN
HSPA1
GALK
DPF2
PCDHAC1	Sivan et al 2013 (antiviral hits in common)
KRIT
PIR
HDLBP
CNTNAP1
LRP1
SMARCC2
NUP98	Mercer et al 2012 (proviral hits in common)
EIF3C
IK

## Sheet: Table S6
DATASET S6: Details of genes common to the VACV hit list and the hit list of another viral RNAi screen (see supplementary references for details of the previously published viral screens)
Symbol	Overlap
BCAS2	HSV-1 (Griffiths et al., 2013)
BCKDHA	West Nile (Manoj et al., 2008); HCV (Li et al., 2009);
BCL10	HSV-1 (Griffiths et al., 2013)
BLK	HIV (König et al., 2008);
C2orf28	VSV (Panda et al., 2011);
C6	HSV-1 (Griffiths et al., 2013)
CALCOCO2	Influenza A (Brass et al., 2009);
CBFA2T2	HSV-1 (Griffiths et al., 2013)
CCL13	Influenza A (König et al., 2010);
CCT7	HSV-1 (Griffiths et al., 2013)
CD53	HSV-1 (Griffiths et al., 2013)
CLTB	HSV-1 (Griffiths et al., 2013)
CRADD	Influenza A (Brass et al., 2009);
DSC3	Influenza A (Brass et al., 2009);
E2F2	HCV (Li et al., 2009);
EIF3A	Influenza A (Karlas et al., 2010); VSV (Panda et al., 2011);
EIF3C	Influenza A (Karlas et al., 2010);
ERH	HSV-1 (Griffiths et al., 2013)
FBXL6	HSV-1 (Griffiths et al., 2013)
FBXW11	HIV (Brass et al., 2008);
GABPB1	HIV (Zhou et al., 2008);
GNB2L1	HCV (Li et al., 2009);
GPD2	HIV (Zhou et al., 2008);
GRIN2C	Influenza A (Karlas et al., 2010);
GSTT1	Borna disease (Clemente et al., 2010);
HAVCR1	HSV-1 (Griffiths et al., 2013)
HNRNPK	VSV (Panda et al., 2011);
HOXC9	HSV-1 (Griffiths et al., 2013)
HOXD4	HSV-1 (Griffiths et al., 2013)
IK	Influenza A (Karlas et al., 2010); HSV-1 (Griffiths et al 2013)
ING2	HSV-1 (Griffiths et al., 2013)
IRAK3	Influenza A (König et al., 2010);
KLF2	HIV (Zhou et al., 2008);
LMTK3	HSV-1 (Griffiths et al., 2013)
LRP11	HIV (Zhou et al., 2008); Influenza A (Karlas et al., 2010);
MAP2K3	Influenza A (König et al., 2010); Influenza A (Karlas et al., 2010);
MICB	HIV (Zhou et al., 2008);
NKTR	HIV (Zhou et al., 2008);
NR0B2	HIV (Brass et al., 2008);
NTRK1	Influenza A (König et al., 2010);
NUP98	Influenza A (Karlas et al., 2010); Influenza A (Brass et al., 2009); HIV (König et al., 2008); HSV-1 (Griffiths et al 2013)
PIK3R5	Influenza A (Karlas et al., 2010);
PNLIPRP1	Dengue (Sessions et al., 2009);
PRSS2	HSV-1 (Griffiths et al., 2013)
PSMB6	HIV (König et al., 2008);
RPS21	HSV-1 (Griffiths et al., 2013)
RUNX1	Influenza A (Karlas et al., 2010);
SAP18	West Nile (Manoj et al., 2008);
SERPINA1	Influenza A (Karlas et al., 2010);
SLC8A1	HSV-1 (Griffiths et al., 2013)
STX2	HCV (Li et al., 2009);
TCF20	HIV (König et al., 2008);
TMPRSS3	Borna disease (Clemente et al., 2010);
UBE2E3	Dengue (Sessions et al., 2009);
UBE2H	HIV (König et al., 2008);
UBE2R2	HSV-1 (Griffiths et al., 2013)
VPS52	HSV-1 (Griffiths et al., 2013)
XPNPEP1	Influenza A (Karlas et al., 2010); HCV (Li et al., 2009);
